# Supplementary material for: Synthesis and Evaluation of Functionalized Polyurethanes for pH-Responsive Delivery of Compounds in Chronic Wounds
Source: Gels. 2023 Jul 28;9(8):611. doi: 10.3390/gels9080611 (PMC10454082; doi:10.3390/gels9080611)
Supplement: Supplementary file 1 [file gels-09-00611-s001.zip]

Archive with 1 entries (1 files):
- gels-2520375-supplementary.pdf
